# Supplementary material for: MiR‐22‐3p inhibits fibrotic cataract through inactivation of HDAC6 and increase of α‐tubulin acetylation
Source: Cell Prolif. 2020 Sep 28;53(11):e12911. doi: 10.1111/cpr.12911 (PMC7653254; doi:10.1111/cpr.12911)
Supplement: Supplementary file 1 — Table S1 [file CPR-53-e12911-s001.xlsx]

## Sheet: Sheet1
Supplementary Table S1. Nucleotide sequence of the oligonucleotide primers used in this study
GENE	Forward primer	Reverse primer
miR-22-3p	AAGCTGCCAGTTGAAGAACTGT
U6	CAAGGATGACACGCAAATTCG
HDAC6	ACCTAATCGTGGGACTGCAAG	GAAAGGACACGCAGCGATCT
E-cadherin	ATTTTTCCCTCGACACCCGAT	TCCCAGGCGTAGACCAAGA
α-smooth muscle actin	AAAAGACAGCTACGTGGGTGA	GCCATGTTCTATCGGGTACTTC
Fibronectin	GAGCTGCACATGTCTTGGGAAC	GGAGCAAATGGCACCGAGATA
Collagen I	CCTCAAGGTTTCCAAGG	CACCCTGTGGTCCAACAACTC
GAPDH	GAGTCAACGGATTTGGTCGT	AATGAAGGGGTCATTGATGG
GENE	Sequence
siHDAC6-1	AGUUCCAACUUUGACUCCAUCUAUA
siHDAC6-2	GGGCCUCACUGAUCAGGCCAUAUUU
siHDAC6-3	CCAGCACAGUCUUAUGGAUGGCUAU
